# Supplementary material for: Estimating true prevalence of Schistosoma mansoni from population summary measures based on the Kato-Katz diagnostic technique
Source: PLoS Negl Trop Dis. 2021 Apr 5;15(4):e0009310. doi: 10.1371/journal.pntd.0009310 (PMC8062092; doi:10.1371/journal.pntd.0009310)
Supplement: S1 Table — The data contain Kato-Katz thick smear egg-counts from two slides on one sample of 1,769 individuals from 34 schools in Uganda. (CSV) [file pntd.0009310.s008.csv]

School	S.m A	S.m B	i	day
Bwaniha Baptist	11	17	1	1
Bwaniha Baptist	5	6	2	1
Bwaniha Baptist	0	0	3	1
Bwaniha Baptist	0	0	4	1
Bwaniha Baptist	0	0	5	1
Bwaniha Baptist	1	2	6	1
Bwaniha Baptist	6	8	7	1
Bwaniha Baptist	0	0	8	1
Bwaniha Baptist	2	6	9	1
Bwaniha Baptist	0	0	10	1
Bwaniha Baptist	2	3	11	1
Bwaniha Baptist	4	2	12	1
Bwaniha Baptist	1	2	13	1
Bwaniha Baptist	0	0	14	1
Bwaniha Baptist	0	0	15	1
Bwaniha Baptist	3	1	16	1
Bwaniha Baptist	0	0	17	1
Bwaniha Baptist	1	0	18	1
Bwaniha Baptist	0	0	19	1
Bwaniha Baptist	0	0	20	1
Bwaniha Baptist	0	0	21	1
Bwaniha Baptist	0	0	22	1
Bwaniha Baptist	0	0	23	1
Bwaniha Baptist	0	0	24	1
Bwaniha Baptist	0	1	25	1
Bwaniha Baptist	0	0	26	1
Bwaniha Baptist	0	0	27	1
Bwaniha Baptist	1	0	28	1
Bwaniha Baptist	4	6	29	1
Bwaniha Baptist	0	0	30	1
Bwaniha Baptist	0	0	31	1
Bwaniha Baptist	0	0	32	1
Bwaniha Baptist	0	0	33	1
Bwaniha Baptist	0	1	34	1
Bwaniha Baptist	0	0	35	1
Bwaniha Baptist	0	0	36	1
Bwaniha Baptist	0	0	37	1
Bwaniha Baptist	0	0	38	1
Bwaniha Baptist	2	0	39	1
Bwaniha Baptist	3	1	40	1
Bwaniha Baptist	0	0	41	1
Bwaniha Baptist	0	0	42	1
Bwaniha Baptist	0	0	43	1
Bwaniha Baptist	0	0	44	1
Bwaniha Baptist	0	0	45	1
Bwaniha Baptist	4	2	46	1
Bwaniha Baptist	0	0	47	1
Bwaniha Baptist	0	0	48	1
Bwaniha Baptist	0	0	49	1
Bwaniha Baptist	0	0	50	1
Buloosi	5	6	51	1
Buloosi	0	0	52	1
Buloosi	0	0	53	1
Buloosi	0	0	54	1
Buloosi	0	0	55	1
Buloosi	0	0	56	1
Buloosi	2	4	57	1
Buloosi	0	0	58	1
Buloosi	0	0	59	1
Buloosi	8	10	60	1
Buloosi	0	0	61	1
Buloosi	0	0	62	1
Buloosi	10	7	63	1
Buloosi	0	1	64	1
Buloosi	0	0	65	1
Buloosi	0	3	66	1
Buloosi	1	0	67	1
Buloosi	0	0	68	1
Buloosi	0	0	69	1
Buloosi	1	3	70	1
Buloosi	0	0	71	1
Buloosi	0	0	72	1
Buloosi	3	5	73	1
Buloosi	19	13	74	1
Buloosi	0	0	75	1
Buloosi	0	0	76	1
Buloosi	10	8	77	1
Buloosi	0	0	78	1
Buloosi	0	0	79	1
Buloosi	1	1	80	1
Buloosi	0	0	81	1
Buloosi	0	0	82	1
Buloosi	0	0	83	1
Buloosi	0	0	84	1
Buloosi	0	1	85	1
Buloosi	0	0	86	1
Buloosi	0	0	87	1
Buloosi	0	0	88	1
Buloosi	0	0	89	1
Buloosi	0	0	90	1
Buloosi	0	0	91	1
Buloosi	0	0	92	1
Buloosi	0	0	93	1
Buloosi	7	8	94	1
Buloosi	133	140	95	1
Buloosi	0	0	96	1
Buloosi	5	3	97	1
Buloosi	0	0	98	1
Buloosi	0	0	99	1
Buloosi	0	0	100	1
Buloosi	0	0	101	1
Buloosi	0	0	102	1
Lwala Buyunda	0	0	103	1
Lwala Buyunda	0	0	104	1
Lwala Buyunda	0	0	105	1
Lwala Buyunda	0	0	106	1
Lwala Buyunda	0	0	107	1
Lwala Buyunda	0	0	108	1
Lwala Buyunda	0	0	109	1
Lwala Buyunda	2	0	110	1
Lwala Buyunda	0	0	111	1
Lwala Buyunda	0	0	112	1
Lwala Buyunda	0	0	113	1
Lwala Buyunda	0	0	114	1
Lwala Buyunda	0	0	115	1
Lwala Buyunda	0	0	116	1
Lwala Buyunda	0	0	117	1
Lwala Buyunda	0	0	118	1
Lwala Buyunda	0	0	119	1
Lwala Buyunda	0	0	120	1
Lwala Buyunda	4	2	121	1
Lwala Buyunda	129	136	122	1
Lwala Buyunda	0	0	123	1
Lwala Buyunda	0	0	124	1
Lwala Buyunda	0	0	125	1
Lwala Buyunda	0	0	126	1
Lwala Buyunda	3	2	127	1
Lwala Buyunda	0	0	128	1
Lwala Buyunda	0	0	129	1
Lwala Buyunda	0	0	130	1
Lwala Buyunda	3	3	131	1
Lwala Buyunda	0	0	132	1
Lwala Buyunda	0	0	133	1
Lwala Buyunda	0	0	134	1
Lwala Buyunda	0	0	135	1
Lwala Buyunda	0	0	136	1
Lwala Buyunda	0	0	137	1
Lwala Buyunda	0	0	138	1
Lwala Buyunda	0	0	139	1
Lwala Buyunda	0	0	140	1
Lwala Buyunda	0	0	141	1
Lwala Buyunda	0	0	142	1
Lwala Buyunda	0	0	143	1
Lwala Buyunda	0	0	144	1
Lwala Buyunda	0	0	145	1
Lwala Buyunda	7	11	146	1
Lwala Buyunda	0	0	147	1
Lwala Buyunda	0	0	148	1
Lwala Buyunda	0	0	149	1
Lwala Buyunda	0	0	150	1
Lwala Buyunda	0	0	151	1
Lwala Buyunda	0	0	152	1
Buchicha	0	0	153	1
Buchicha	0	0	154	1
Buchicha	0	0	155	1
Buchicha	0	0	156	1
Buchicha	0	0	157	1
Buchicha	0	0	158	1
Buchicha	4	4	159	1
Buchicha	11	12	160	1
Buchicha	0	0	161	1
Buchicha	0	0	162	1
Buchicha	1	1	163	1
Buchicha	0	0	164	1
Buchicha	0	0	165	1
Buchicha	0	0	166	1
Buchicha	0	0	167	1
Buchicha	0	0	168	1
Buchicha	0	0	169	1
Buchicha	0	0	170	1
Buchicha	0	0	171	1
Buchicha	33	38	172	1
Buchicha	0	0	173	1
Buchicha	0	0	174	1
Buchicha	0	0	175	1
Buchicha	0	0	176	1
Buchicha	0	0	177	1
Buchicha	0	0	178	1
Buchicha	0	0	179	1
Buchicha	0	0	180	1
Buchicha	0	0	181	1
Buchicha	0	0	182	1
Buchicha	35	33	183	1
Buchicha	0	0	184	1
Buchicha	0	0	185	1
Buchicha	0	0	186	1
Buchicha	0	0	187	1
Buchicha	4	9	188	1
Buchicha	0	0	189	1
Buchicha	0	0	190	1
Buchicha	0	1	191	1
Buchicha	3	3	192	1
Buchicha	0	0	193	1
Buchicha	0	0	194	1
Buchicha	0	0	195	1
Buchicha	0	0	196	1
Buchicha	1	4	197	1
Buchicha	0	0	198	1
Buchicha	116	121	199	1
Buchicha	0	0	200	1
Buchicha	0	0	201	1
Buchicha	0	0	202	1
Mawero	0	0	203	1
Mawero	0	0	204	1
Mawero	0	0	205	1
Mawero	1	0	206	1
Mawero	0	0	207	1
Mawero	0	0	208	1
Mawero	0	0	209	1
Mawero	0	0	210	1
Mawero	2	1	211	1
Mawero	0	0	212	1
Mawero	0	0	213	1
Mawero	0	0	214	1
Mawero	0	0	215	1
Mawero	0	0	216	1
Mawero	0	0	217	1
Mawero	0	0	218	1
Mawero	0	0	219	1
Mawero	0	0	220	1
Mawero	0	0	221	1
Mawero	0	0	222	1
Mawero	0	0	223	1
Mawero	0	0	224	1
Mawero	0	0	225	1
Mawero	0	0	226	1
Mawero	0	0	227	1
Mawero	0	0	228	1
Mawero	0	0	229	1
Mawero	0	0	230	1
Mawero	0	0	231	1
Mawero	0	0	232	1
Mawero	0	0	233	1
Mawero	0	0	234	1
Mawero	0	0	235	1
Mawero	0	0	236	1
Mawero	0	0	237	1
Mawero	0	0	238	1
Mawero	0	0	239	1
Mawero	0	0	240	1
Mawero	0	0	241	1
Mawero	6	10	242	1
Mawero	0	0	243	1
Mawero	0	0	244	1
Mawero	0	0	245	1
Mawero	0	0	246	1
Mawero	0	0	247	1
Mawero	5	3	248	1
Mawero	5	7	249	1
Mawero	0	0	250	1
Mawero	0	0	251	1
Mawero	0	1	252	1
Kayoro	0	0	253	1
Kayoro	0	0	254	1
Kayoro	0	0	255	1
Kayoro	0	0	256	1
Kayoro	6	5	257	1
Kayoro	0	0	258	1
Kayoro	0	0	259	1
Kayoro	0	0	260	1
Kayoro	0	0	261	1
Kayoro	0	0	262	1
Kayoro	5	3	263	1
Kayoro	0	0	264	1
Kayoro	0	0	265	1
Kayoro	0	0	266	1
Kayoro	2	3	267	1
Kayoro	0	0	268	1
Kayoro	0	0	269	1
Kayoro	0	0	270	1
Kayoro	0	0	271	1
Kayoro	0	0	272	1
Kayoro	0	0	273	1
Kayoro	0	0	274	1
Kayoro	0	0	275	1
Kayoro	0	0	276	1
Kayoro	49	59	277	1
Kayoro	0	0	278	1
Kayoro	0	0	279	1
Kayoro	2	1	280	1
Kayoro	0	0	281	1
Kayoro	14	13	282	1
Kayoro	0	0	283	1
Kayoro	0	0	284	1
Kayoro	0	0	285	1
Kayoro	0	0	286	1
Kayoro	0	0	287	1
Kayoro	0	0	288	1
Kayoro	0	0	289	1
Kayoro	0	0	290	1
Kayoro	2	1	291	1
Kayoro	0	0	292	1
Kayoro	0	0	293	1
Kayoro	0	0	294	1
Kayoro	0	0	295	1
Kayoro	0	0	296	1
Kayoro	0	0	297	1
Kayoro	0	0	298	1
Kayoro	0	0	299	1
Kayoro	0	0	300	1
Kayoro	0	0	301	1
Kayoro	0	0	302	1
Kayoro	0	0	303	1
Bukasa	0	0	304	1
Bukasa	0	0	305	1
Bukasa	0	0	306	1
Bukasa	0	0	307	1
Bukasa	28	23	308	1
Bukasa	0	0	309	1
Bukasa	0	0	310	1
Bukasa	0	0	311	1
Bukasa	0	0	312	1
Bukasa	0	0	313	1
Bukasa	0	0	314	1
Bukasa	0	0	315	1
Bukasa	1	2	316	1
Bukasa	0	0	317	1
Bukasa	0	0	318	1
Bukasa	0	0	319	1
Bukasa	0	0	320	1
Bukasa	0	0	321	1
Bukasa	0	0	322	1
Bukasa	0	0	323	1
Bukasa	0	0	324	1
Bukasa	47	0	325	1
Bukasa	0	0	326	1
Bukasa	0	0	327	1
Bukasa	0	0	328	1
Bukasa	0	0	329	1
Bukasa	0	0	330	1
Bukasa	0	0	331	1
Bukasa	0	0	332	1
Bukasa	0	0	333	1
Bukasa	0	0	334	1
Bukasa	0	0	335	1
Bukasa	0	0	336	1
Bukasa	0	0	337	1
Bukasa	3	3	338	1
Bukasa	2	2	339	1
Bukasa	0	0	340	1
Bukasa	0	0	341	1
Bukasa	0	0	342	1
Bukasa	0	0	343	1
Bukasa	0	0	344	1
Bukasa	0	0	345	1
Bukasa	0	0	346	1
Bukasa	0	0	347	1
Bukasa	12	11	348	1
Bukasa	0	0	349	1
Bukasa	0	0	350	1
Bukasa	0	0	351	1
Bukasa	3	1	352	1
Bukasa	0	0	353	1
Bunyama	3	1	354	1
Bunyama	18	23	355	1
Bunyama	72	77	356	1
Bunyama	18	13	357	1
Bunyama	3	1	358	1
Bunyama	0	0	359	1
Bunyama	12	10	360	1
Bunyama	0	0	361	1
Bunyama	8	12	362	1
Bunyama	0	0	363	1
Bunyama	25	23	364	1
Bunyama	4	6	365	1
Bunyama	0	0	366	1
Bunyama	2	4	367	1
Bunyama	2	4	368	1
Bunyama	6	7	369	1
Bunyama	14	19	370	1
Bunyama	16	19	371	1
Bunyama	3	9	372	1
Bunyama	1	3	373	1
Bunyama	61	66	374	1
Bunyama	15	14	375	1
Bunyama	11	13	376	1
Bunyama	0	0	377	1
Bunyama	0	0	378	1
Bunyama	0	0	379	1
Bunyama	38	41	380	1
Bunyama	4	3	381	1
Bunyama	0	2	382	1
Bunyama	67	77	383	1
Bunyama	0	0	384	1
Bunyama	12	10	385	1
Bunyama	0	0	386	1
Bunyama	0	2	387	1
Bunyama	10	16	388	1
Bunyama	0	0	389	1
Bunyama	24	19	390	1
Bunyama	36	31	391	1
Bunyama	0	0	392	1
Bunyama	48	45	393	1
Bunyama	8	3	394	1
Bunyama	0	0	395	1
Bunyama	16	25	396	1
Bunyama	16	25	397	1
Bunyama	42	35	398	1
Bunyama	12	14	399	1
Bunyama	10	10	400	1
Bunyama	17	17	401	1
Bunyama	20	26	402	1
Bunyama	127	114	403	1
Bunyama	4	6	404	1
Bunyama	0	0	405	1
Bunyama	86	91	406	1
Kasekulo	16	18	407	1
Kasekulo	0	1	408	1
Kasekulo	2	2	409	1
Kasekulo	64	48	410	1
Kasekulo	4	4	411	1
Kasekulo	60	66	412	1
Kasekulo	0	0	413	1
Kasekulo	38	43	414	1
Kasekulo	5	6	415	1
Kasekulo	0	0	416	1
Kasekulo	10	13	417	1
Kasekulo	0	0	418	1
Kasekulo	0	0	419	1
Kasekulo	38	32	420	1
Kasekulo	2	1	421	1
Kasekulo	19	30	422	1
Kasekulo	1	2	423	1
Kasekulo	1	1	424	1
Kasekulo	0	0	425	1
Kasekulo	0	0	426	1
Kasekulo	24	19	427	1
Kasekulo	16	18	428	1
Kasekulo	17	14	429	1
Kasekulo	0	0	430	1
Kasekulo	6	10	431	1
Kasekulo	0	0	432	1
Kasekulo	10	8	433	1
Kasekulo	1	1	434	1
Kasekulo	0	0	435	1
Kasekulo	24	27	436	1
Kasekulo	0	0	437	1
Kasekulo	0	0	438	1
Kasekulo	24	17	439	1
Kasekulo	1	1	440	1
Kasekulo	42	50	441	1
Kasekulo	1	1	442	1
Kasekulo	3	2	443	1
Kasekulo	15	16	444	1
Kasekulo	52	62	445	1
Kasekulo	0	0	446	1
Kasekulo	45	47	447	1
Kasekulo	0	0	448	1
Kasekulo	48	53	449	1
Kasekulo	31	33	450	1
Kasekulo	38	23	451	1
Kasekulo	1	2	452	1
Kasekulo	13	12	453	1
Kasekulo	32	28	454	1
Kasekulo	8	12	455	1
Busanga	0	0	456	1
Busanga	20	16	457	1
Busanga	23	28	458	1
Busanga	0	0	459	1
Busanga	0	0	460	1
Busanga	0	0	461	1
Busanga	8	12	462	1
Busanga	0	0	463	1
Busanga	0	0	464	1
Busanga	0	0	465	1
Busanga	0	0	466	1
Busanga	24	19	467	1
Busanga	2	1	468	1
Busanga	0	0	469	1
Busanga	12	16	470	1
Busanga	0	0	471	1
Busanga	0	0	472	1
Busanga	13	13	473	1
Busanga	0	0	474	1
Busanga	2	2	475	1
Busanga	0	0	476	1
Busanga	1	0	477	1
Busanga	0	0	478	1
Busanga	0	0	479	1
Busanga	14	11	480	1
Busanga	0	0	481	1
Busanga	0	0	482	1
Busanga	0	0	483	1
Busanga	0	0	484	1
Busanga	11	9	485	1
Busanga	0	0	486	1
Busanga	0	0	487	1
Busanga	0	0	488	1
Busanga	7	5	489	1
Busanga	1	0	490	1
Busanga	0	0	491	1
Busanga	2	0	492	1
Busanga	0	0	493	1
Busanga	0	0	494	1
Busanga	0	0	495	1
Busanga	16	16	496	1
Busanga	0	0	497	1
Busanga	0	0	498	1
Busanga	0	0	499	1
Busanga	0	0	500	1
Busanga	0	0	501	1
Busanga	2	4	502	1
Busanga	38	43	503	1
Busanga	0	0	504	1
Busanga	0	0	505	1
Busanga	1	1	506	1
Kibanga	0	0	507	1
Kibanga	13	9	508	1
Kibanga	0	0	509	1
Kibanga	9	12	510	1
Kibanga	0	0	511	1
Kibanga	0	0	512	1
Kibanga	11	8	513	1
Kibanga	33	62	514	1
Kibanga	3	9	515	1
Kibanga	11	12	516	1
Kibanga	0	0	517	1
Kibanga	0	0	518	1
Kibanga	11	10	519	1
Kibanga	51	59	520	1
Kibanga	16	7	521	1
Kibanga	81	72	522	1
Kibanga	2	1	523	1
Kibanga	8	8	524	1
Kibanga	0	0	525	1
Kibanga	0	0	526	1
Kibanga	1	0	527	1
Kibanga	0	0	528	1
Kibanga	0	0	529	1
Kibanga	0	0	530	1
Kibanga	0	0	531	1
Kibanga	0	0	532	1
Kibanga	0	0	533	1
Kibanga	0	0	534	1
Kibanga	0	0	535	1
Kibanga	125	112	536	1
Kibanga	0	0	537	1
Kibanga	0	0	538	1
Kibanga	0	0	539	1
Kibanga	0	0	540	1
Kibanga	6	8	541	1
Kibanga	0	0	542	1
Kibanga	0	0	543	1
Kibanga	4	6	544	1
Kibanga	0	0	545	1
Kibanga	0	0	546	1
Kibanga	0	0	547	1
Kibanga	30	24	548	1
Kibanga	0	0	549	1
Kibanga	11	6	550	1
Kibanga	0	0	551	1
Kibanga	16	15	552	1
Kibanga	0	0	553	1
Kibanga	0	0	554	1
Kibanga	12	13	555	1
Buyomba	8	6	556	1
Buyomba	0	0	557	1
Buyomba	0	0	558	1
Buyomba	0	0	559	1
Buyomba	10	15	560	1
Buyomba	0	0	561	1
Buyomba	0	0	562	1
Buyomba	0	0	563	1
Buyomba	0	0	564	1
Buyomba	0	0	565	1
Buyomba	0	0	566	1
Buyomba	0	0	567	1
Buyomba	0	0	568	1
Buyomba	0	0	569	1
Buyomba	1	2	570	1
Buyomba	0	0	571	1
Buyomba	0	0	572	1
Buyomba	0	0	573	1
Buyomba	0	0	574	1
Buyomba	0	0	575	1
Buyomba	0	0	576	1
Buyomba	1	2	577	1
Buyomba	0	0	578	1
Buyomba	0	0	579	1
Buyomba	0	0	580	1
Buyomba	48	47	581	1
Buyomba	3	2	582	1
Buyomba	0	0	583	1
Buyomba	13	13	584	1
Buyomba	0	0	585	1
Buyomba	51	50	586	1
Buyomba	103	98	587	1
Buyomba	27	25	588	1
Buyomba	98	128	589	1
Buyomba	2	1	590	1
Buyomba	17	18	591	1
Buyomba	0	0	592	1
Buyomba	0	0	593	1
Buyomba	0	0	594	1
Buyomba	26	28	595	1
Buyomba	0	0	596	1
Buyomba	3	4	597	1
Buyomba	0	0	598	1
Buyomba	4	5	599	1
Buyomba	9	10	600	1
Buyomba	0	1	601	1
Buyomba	0	0	602	1
Buyomba	23	23	603	1
Buyomba	16	16	604	1
Buyomba	0	0	605	1
Kidokolo Umea	0	0	606	1
Kidokolo Umea	0	0	607	1
Kidokolo Umea	0	1	608	1
Kidokolo Umea	0	0	609	1
Kidokolo Umea	0	0	610	1
Kidokolo Umea	0	0	611	1
Kidokolo Umea	0	0	612	1
Kidokolo Umea	3	2	613	1
Kidokolo Umea	0	0	614	1
Kidokolo Umea	0	0	615	1
Kidokolo Umea	0	0	616	1
Kidokolo Umea	4	6	617	1
Kidokolo Umea	0	0	618	1
Kidokolo Umea	4	1	619	1
Kidokolo Umea	0	0	620	1
Kidokolo Umea	0	0	621	1
Kidokolo Umea	0	0	622	1
Kidokolo Umea	0	0	623	1
Kidokolo Umea	0	0	624	1
Kidokolo Umea	6	7	625	1
Kidokolo Umea	2	0	626	1
Kidokolo Umea	0	0	627	1
Kidokolo Umea	0	0	628	1
Kidokolo Umea	3	1	629	1
Kidokolo Umea	0	0	630	1
Kidokolo Umea	4	3	631	1
Kidokolo Umea	0	0	632	1
Kidokolo Umea	1	0	633	1
Kidokolo Umea	0	0	634	1
Kidokolo Umea	10	15	635	1
Kidokolo Umea	4	5	636	1
Kidokolo Umea	0	0	637	1
Kidokolo Umea	0	0	638	1
Kidokolo Umea	5	1	639	1
Kidokolo Umea	0	0	640	1
Kidokolo Umea	0	0	641	1
Kidokolo Umea	0	0	642	1
Kidokolo Umea	0	0	643	1
Kidokolo Umea	0	0	644	1
Kidokolo Umea	0	0	645	1
Kidokolo Umea	0	0	646	1
Kidokolo Umea	4	10	647	1
Kidokolo Umea	0	0	648	1
Kidokolo Umea	0	0	649	1
Kidokolo Umea	0	0	650	1
Kidokolo Umea	2	1	651	1
Kidokolo Umea	0	0	652	1
Kidokolo Umea	0	0	653	1
Kidokolo Umea	0	2	654	1
Kidokolo Umea	0	0	655	1
Kiyindi Moslem	4	4	656	1
Kiyindi Moslem	14	9	657	1
Kiyindi Moslem	0	0	658	1
Kiyindi Moslem	10	13	659	1
Kiyindi Moslem	0	0	660	1
Kiyindi Moslem	6	10	661	1
Kiyindi Moslem	6	5	662	1
Kiyindi Moslem	6	11	663	1
Kiyindi Moslem	0	0	664	1
Kiyindi Moslem	0	0	665	1
Kiyindi Moslem	2	1	666	1
Kiyindi Moslem	0	0	667	1
Kiyindi Moslem	10	7	668	1
Kiyindi Moslem	19	22	669	1
Kiyindi Moslem	0	0	670	1
Kiyindi Moslem	70	70	671	1
Kiyindi Moslem	0	0	672	1
Kiyindi Moslem	0	0	673	1
Kiyindi Moslem	0	0	674	1
Kiyindi Moslem	83	79	675	1
Kiyindi Moslem	2	1	676	1
Kiyindi Moslem	10	12	677	1
Kiyindi Moslem	0	0	678	1
Kiyindi Moslem	0	0	679	1
Kiyindi Moslem	4	6	680	1
Kiyindi Moslem	1	0	681	1
Kiyindi Moslem	0	0	682	1
Kiyindi Moslem	1	0	683	1
Kiyindi Moslem	3	2	684	1
Kiyindi Moslem	35	42	685	1
Kiyindi Moslem	0	0	686	1
Kiyindi Moslem	0	0	687	1
Kiyindi Moslem	0	0	688	1
Kiyindi Moslem	8	5	689	1
Kiyindi Moslem	0	0	690	1
Kiyindi Moslem	0	0	691	1
Kiyindi Moslem	0	0	692	1
Kiyindi Moslem	0	0	693	1
Kiyindi Moslem	12	16	694	1
Kiyindi Moslem	15	12	695	1
Kiyindi Moslem	0	0	696	1
Kiyindi Moslem	0	0	697	1
Kiyindi Moslem	26	28	698	1
Kiyindi Moslem	13	9	699	1
Kiyindi Moslem	0	0	700	1
Kiyindi Moslem	0	0	701	1
Kiyindi Moslem	0	0	702	1
Kiyindi Moslem	1	5	703	1
Kiyindi Moslem	13	10	704	1
Kiyindi Moslem	0	0	705	1
Kiyindi Moslem	0	0	706	1
Bugungu	26	33	707	1
Bugungu	19	27	708	1
Bugungu	0	0	709	1
Bugungu	5	6	710	1
Bugungu	2	1	711	1
Bugungu	0	0	712	1
Bugungu	8	10	713	1
Bugungu	0	0	714	1
Bugungu	17	16	715	1
Bugungu	1	0	716	1
Bugungu	0	0	717	1
Bugungu	0	0	718	1
Bugungu	1	1	719	1
Bugungu	0	0	720	1
Bugungu	19	20	721	1
Bugungu	0	0	722	1
Bugungu	0	0	723	1
Bugungu	26	26	724	1
Bugungu	0	0	725	1
Bugungu	0	0	726	1
Bugungu	0	0	727	1
Bugungu	3	3	728	1
Bugungu	155	160	729	1
Bugungu	0	0	730	1
Bugungu	0	0	731	1
Bugungu	155	160	732	1
Bugungu	0	0	733	1
Bugungu	7	4	734	1
Bugungu	0	0	735	1
Bugungu	0	0	736	1
Bugungu	1	1	737	1
Bugungu	91	80	738	1
Bugungu	0	0	739	1
Bugungu	6	4	740	1
Bugungu	0	0	741	1
Bugungu	0	0	742	1
Bugungu	0	1	743	1
Bugungu	0	0	744	1
Bugungu	1	1	745	1
Bugungu	0	0	746	1
Bugungu	0	0	747	1
Bugungu	0	0	748	1
Bugungu	27	23	749	1
Bugungu	0	0	750	1
Bugungu	0	0	751	1
Bugungu	13	17	752	1
Bugungu	0	0	753	1
Bugungu	0	0	754	1
Bugungu	0	0	755	1
Bugungu	0	2	756	1
Bugungu	0	0	757	1
Bugungu	1	2	758	1
Kisaasi Public	0	0	759	1
Kisaasi Public	0	0	760	1
Kisaasi Public	0	0	761	1
Kisaasi Public	0	0	762	1
Kisaasi Public	7	8	763	1
Kisaasi Public	0	0	764	1
Kisaasi Public	0	0	765	1
Kisaasi Public	0	0	766	1
Kisaasi Public	15	12	767	1
Kisaasi Public	0	0	768	1
Kisaasi Public	0	0	769	1
Kisaasi Public	0	0	770	1
Kisaasi Public	0	0	771	1
Kisaasi Public	0	0	772	1
Kisaasi Public	0	0	773	1
Kisaasi Public	0	0	774	1
Kisaasi Public	0	0	775	1
Kisaasi Public	0	0	776	1
Kisaasi Public	0	0	777	1
Kisaasi Public	0	0	778	1
Kisaasi Public	0	0	779	1
Kisaasi Public	0	0	780	1
Kisaasi Public	0	0	781	1
Kisaasi Public	0	0	782	1
Kisaasi Public	0	0	783	1
Kisaasi Public	0	0	784	1
Kisaasi Public	0	0	785	1
Kisaasi Public	0	0	786	1
Kisaasi Public	0	0	787	1
Kisaasi Public	0	0	788	1
Kisaasi Public	1	0	789	1
Kisaasi Public	0	0	790	1
Kisaasi Public	0	0	791	1
Kisaasi Public	0	0	792	1
Kisaasi Public	0	0	793	1
Kisaasi Public	0	0	794	1
Kisaasi Public	0	0	795	1
Kisaasi Public	0	0	796	1
Kisaasi Public	0	0	797	1
Kisaasi Public	17	19	798	1
Kisaasi Public	16	17	799	1
Kisaasi Public	1	2	800	1
Kisaasi Public	0	0	801	1
Kisaasi Public	0	0	802	1
Kisaasi Public	0	0	803	1
Kisaasi Public	0	0	804	1
Kisaasi Public	0	0	805	1
Kisaasi Public	0	0	806	1
Kisaasi Public	0	0	807	1
Kisaasi Public	0	0	808	1
Landing Site (Lambu)	5	2	809	1
Landing Site (Lambu)	0	0	810	1
Landing Site (Lambu)	48	21	811	1
Landing Site (Lambu)	0	0	812	1
Landing Site (Lambu)	0	0	813	1
Landing Site (Lambu)	23	13	814	1
Landing Site (Lambu)	38	28	815	1
Landing Site (Lambu)	276	118	816	1
Landing Site (Lambu)	1	0	817	1
Landing Site (Lambu)	37	20	818	1
Landing Site (Lambu)	111	137	819	1
Landing Site (Lambu)	13	10	820	1
Landing Site (Lambu)	5	2	821	1
Landing Site (Lambu)	171	125	822	1
Landing Site (Lambu)	3	1	823	1
Landing Site (Lambu)	8	9	824	1
Landing Site (Lambu)	9	5	825	1
Landing Site (Lambu)	0	0	826	1
Landing Site (Lambu)	0	0	827	1
Landing Site (Lambu)	0	0	828	1
Landing Site (Lambu)	203	194	829	1
Landing Site (Lambu)	0	0	830	1
Landing Site (Lambu)	56	29	831	1
Landing Site (Lambu)	32	16	832	1
Landing Site (Lambu)	106	99	833	1
Landing Site (Lambu)	0	0	834	1
Landing Site (Lambu)	0	0	835	1
Landing Site (Lambu)	0	0	836	1
Landing Site (Lambu)	0	0	837	1
Landing Site (Lambu)	0	0	838	1
Landing Site (Lambu)	5	2	839	1
Landing Site (Lambu)	0	0	840	1
Landing Site (Lambu)	64	34	841	1
Landing Site (Lambu)	0	0	842	1
Landing Site (Lambu)	34	29	843	1
Landing Site (Lambu)	32	20	844	1
Landing Site (Lambu)	0	0	845	1
Landing Site (Lambu)	27	30	846	1
Landing Site (Lambu)	55	53	847	1
Landing Site (Lambu)	1	1	848	1
Landing Site (Lambu)	5	1	849	1
Landing Site (Lambu)	6	4	850	1
Landing Site (Lambu)	354	138	851	1
Landing Site (Lambu)	35	26	852	1
Landing Site (Lambu)	0	0	853	1
Landing Site (Lambu)	0	0	854	1
Landing Site (Lambu)	35	10	855	1
Landing Site (Lambu)	30	25	856	1
Landing Site (Lambu)	0	0	857	1
Landing Site (Lambu)	0	0	858	1
Buweja	3	14	859	1
Buweja	12	17	860	1
Buweja	17	15	861	1
Buweja	2	0	862	1
Buweja	0	0	863	1
Buweja	0	0	864	1
Buweja	0	0	865	1
Buweja	0	0	866	1
Buweja	0	0	867	1
Buweja	0	0	868	1
Buweja	0	1	869	1
Buweja	29	35	870	1
Buweja	2	1	871	1
Buweja	0	0	872	1
Buweja	0	1	873	1
Buweja	0	0	874	1
Buweja	0	0	875	1
Buweja	0	0	876	1
Buweja	0	0	877	1
Buweja	0	0	878	1
Buweja	21	26	879	1
Buweja	0	0	880	1
Buweja	0	1	881	1
Buweja	0	0	882	1
Buweja	0	0	883	1
Buweja	0	0	884	1
Buweja	0	0	885	1
Buweja	9	10	886	1
Buweja	0	0	887	1
Buweja	0	0	888	1
Buweja	2	4	889	1
Buweja	0	0	890	1
Buweja	0	0	891	1
Buweja	0	0	892	1
Buweja	9	21	893	1
Buweja	0	0	894	1
Buweja	0	0	895	1
Buweja	0	0	896	1
Buweja	0	0	897	1
Buweja	0	0	898	1
Buweja	0	0	899	1
Buweja	0	0	900	1
Buweja	0	0	901	1
Buweja	0	0	902	1
Buweja	0	0	903	1
Buweja	0	0	904	1
Buweja	0	0	905	1
Buweja	0	0	906	1
Buweja	0	0	907	1
Buweja	56	52	908	1
Buweja	1	1	909	1
Buleebi	15	67	910	1
Buleebi	0	0	911	1
Buleebi	105	30	912	1
Buleebi	0	0	913	1
Buleebi	2	0	914	1
Buleebi	0	1	915	1
Buleebi	0	0	916	1
Buleebi	0	1	917	1
Buleebi	2	10	918	1
Buleebi	0	0	919	1
Buleebi	0	0	920	1
Buleebi	0	0	921	1
Buleebi	0	0	922	1
Buleebi	0	0	923	1
Buleebi	2	0	924	1
Buleebi	0	2	925	1
Buleebi	4	9	926	1
Buleebi	0	5	927	1
Buleebi	30	29	928	1
Buleebi	0	1	929	1
Buleebi	2	1	930	1
Buleebi	0	0	931	1
Buleebi	0	0	932	1
Buleebi	4	6	933	1
Buleebi	0	0	934	1
Buleebi	0	0	935	1
Buleebi	23	13	936	1
Buleebi	6	22	937	1
Buleebi	14	16	938	1
Buleebi	1	8	939	1
Buleebi	0	0	940	1
Buleebi	0	0	941	1
Buleebi	0	1	942	1
Buleebi	0	2	943	1
Buleebi	0	1	944	1
Buleebi	0	0	945	1
Buleebi	0	0	946	1
Buleebi	0	0	947	1
Buleebi	0	0	948	1
Buleebi	0	0	949	1
Buleebi	0	0	950	1
Buleebi	0	0	951	1
Buleebi	0	1	952	1
Buleebi	4	8	953	1
Buleebi	0	1	954	1
Buleebi	0	0	955	1
Buleebi	92	34	956	1
Buleebi	0	0	957	1
Buleebi	0	2	958	1
Buleebi	10	10	959	1
Buleebi	33	2	960	1
Buleebi	33	19	961	1
Buleebi	0	2	962	1
Buleebi	0	0	963	1
Buleebi	0	0	964	1
Buleebi	9	4	965	1
Bunyama	0	0	966	1
Bunyama	0	0	967	1
Bunyama	0	0	968	1
Bunyama	0	0	969	1
Bunyama	0	0	970	1
Bunyama	0	0	971	1
Bunyama	0	0	972	1
Bunyama	0	0	973	1
Bunyama	0	0	974	1
Bunyama	0	0	975	1
Bunyama	0	0	976	1
Bunyama	0	0	977	1
Bunyama	0	0	978	1
Bunyama	0	0	979	1
Bunyama	0	0	980	1
Bunyama	0	0	981	1
Bunyama	0	0	982	1
Bunyama	0	0	983	1
Bunyama	0	0	984	1
Bunyama	0	0	985	1
Bunyama	0	0	986	1
Bunyama	0	0	987	1
Bunyama	0	0	988	1
Bunyama	0	0	989	1
Bunyama	0	0	990	1
Bunyama	0	0	991	1
Bunyama	0	0	992	1
Bunyama	0	0	993	1
Bunyama	0	0	994	1
Bunyama	0	0	995	1
Bunyama	0	0	996	1
Bunyama	0	0	997	1
Bunyama	0	0	998	1
Bunyama	0	0	999	1
Bunyama	0	0	1000	1
Bunyama	0	0	1001	1
Bunyama	0	0	1002	1
Bunyama	0	0	1003	1
Bunyama	0	0	1004	1
Bunyama	0	0	1005	1
Bunyama	0	0	1006	1
Bunyama	0	0	1007	1
Bunyama	0	0	1008	1
Bunyama	0	0	1009	1
Bunyama	0	0	1010	1
Bunyama	0	0	1011	1
Bunyama	0	0	1012	1
Bunyama	0	0	1013	1
Bunyama	0	0	1014	1
Bunyama	0	0	1015	1
Bunyama	0	0	1016	1
Lingira	0	0	1017	1
Lingira	1	2	1018	1
Lingira	24	26	1019	1
Lingira	2	1	1020	1
Lingira	6	5	1021	1
Lingira	7	10	1022	1
Lingira	0	0	1023	1
Lingira	0	0	1024	1
Lingira	0	0	1025	1
Lingira	0	0	1026	1
Lingira	19	22	1027	1
Lingira	197	188	1028	1
Lingira	2	3	1029	1
Lingira	83	91	1030	1
Lingira	95	90	1031	1
Lingira	36	30	1032	1
Lingira	1	1	1033	1
Lingira	3	2	1034	1
Lingira	224	219	1035	1
Lingira	0	0	1036	1
Lingira	134	130	1037	1
Lingira	5	7	1038	1
Lingira	10	12	1039	1
Lingira	0	0	1040	1
Lingira	18	15	1041	1
Lingira	9	11	1042	1
Lingira	8	10	1043	1
Lingira	5	3	1044	1
Lingira	5	4	1045	1
Lingira	15	17	1046	1
Lingira	23	20	1047	1
Lingira	8	7	1048	1
Lingira	0	0	1049	1
Lingira	33	36	1050	1
Lingira	7	6	1051	1
Lingira	8	5	1052	1
Lingira	2	3	1053	1
Lingira	23	21	1054	1
Lingira	0	0	1055	1
Lingira	49	52	1056	1
Lingira	63	70	1057	1
Lingira	101	113	1058	1
Lingira	0	0	1059	1
Lingira	4	3	1060	1
Lingira	0	0	1061	1
Lingira	17	18	1062	1
Lingira	23	19	1063	1
Lingira	65	60	1064	1
Lingira	60	58	1065	1
Bugaya	0	0	1066	1
Bugaya	0	0	1067	1
Bugaya	5	4	1068	1
Bugaya	0	0	1069	1
Bugaya	20	18	1070	1
Bugaya	10	12	1071	1
Bugaya	0	0	1072	1
Bugaya	0	0	1073	1
Bugaya	4	2	1074	1
Bugaya	10	8	1075	1
Bugaya	18	19	1076	1
Bugaya	3	1	1077	1
Bugaya	3	4	1078	1
Bugaya	0	0	1079	1
Bugaya	7	9	1080	1
Bugaya	15	14	1081	1
Bugaya	22	30	1082	1
Bugaya	3	2	1083	1
Bugaya	0	0	1084	1
Bugaya	14	16	1085	1
Bugaya	0	0	1086	1
Bugaya	2	2	1087	1
Bugaya	0	0	1088	1
Bugaya	6	4	1089	1
Bugaya	0	0	1090	1
Bugaya	6	4	1091	1
Bugaya	0	0	1092	1
Bugaya	1	0	1093	1
Bugaya	4	7	1094	1
Bugaya	9	6	1095	1
Bugaya	0	0	1096	1
Bugaya	23	27	1097	1
Bugaya	1	2	1098	1
Bugaya	0	0	1099	1
Bugaya	3	2	1100	1
Bugaya	0	0	1101	1
Bugaya	10	12	1102	1
Bugaya	3	2	1103	1
Bugaya	0	0	1104	1
Bugaya	44	53	1105	1
Bugaya	4	5	1106	1
Bugaya	0	0	1107	1
Bugaya	0	0	1108	1
Bugaya	7	7	1109	1
Bugaya	0	0	1110	1
Bugaya	15	13	1111	1
Bugaya	0	0	1112	1
Bugaya	2	1	1113	1
Bugaya	11	13	1114	1
Bugaya	0	0	1115	1
Bugaya	23	26	1116	1
Bulondo	2	1	1117	1
Bulondo	6	4	1118	1
Bulondo	5	5	1119	1
Bulondo	1	3	1120	1
Bulondo	0	0	1121	1
Bulondo	176	180	1122	1
Bulondo	85	87	1123	1
Bulondo	23	24	1124	1
Bulondo	0	0	1125	1
Bulondo	60	62	1126	1
Bulondo	0	0	1127	1
Bulondo	17	16	1128	1
Bulondo	3	2	1129	1
Bulondo	0	0	1130	1
Bulondo	123	144	1131	1
Bulondo	9	7	1132	1
Bulondo	0	0	1133	1
Bulondo	0	0	1134	1
Bulondo	0	0	1135	1
Bulondo	0	0	1136	1
Bulondo	13	10	1137	1
Bulondo	2	2	1138	1
Bulondo	2	2	1139	1
Bulondo	0	0	1140	1
Bulondo	0	0	1141	1
Bulondo	0	0	1142	1
Bulondo	1	3	1143	1
Bulondo	0	0	1144	1
Bulondo	0	0	1145	1
Bulondo	23	19	1146	1
Bulondo	0	0	1147	1
Bulondo	6	7	1148	1
Bulondo	12	15	1149	1
Bulondo	0	0	1150	1
Bulondo	0	0	1151	1
Bulondo	0	0	1152	1
Bulondo	0	0	1153	1
Bulondo	0	0	1154	1
Bulondo	2	1	1155	1
Bulondo	0	0	1156	1
Bulondo	0	0	1157	1
Bulondo	0	0	1158	1
Bulondo	0	0	1159	1
Bulondo	1	1	1160	1
Bulondo	0	0	1161	1
Bulondo	7	8	1162	1
Bulondo	0	0	1163	1
Bulondo	0	0	1164	1
Bulondo	0	0	1165	1
Bulondo	0	0	1166	1
St.Marys Magyo	0	0	1167	1
St.Marys Magyo	0	0	1168	1
St.Marys Magyo	0	0	1169	1
St.Marys Magyo	0	0	1170	1
St.Marys Magyo	0	0	1171	1
St.Marys Magyo	0	0	1172	1
St.Marys Magyo	1	2	1173	1
St.Marys Magyo	0	0	1174	1
St.Marys Magyo	199	203	1175	1
St.Marys Magyo	0	0	1176	1
St.Marys Magyo	0	0	1177	1
St.Marys Magyo	0	0	1178	1
St.Marys Magyo	0	0	1179	1
St.Marys Magyo	0	0	1180	1
St.Marys Magyo	7	9	1181	1
St.Marys Magyo	0	0	1182	1
St.Marys Magyo	0	0	1183	1
St.Marys Magyo	0	0	1184	1
St.Marys Magyo	0	0	1185	1
St.Marys Magyo	0	0	1186	1
St.Marys Magyo	0	0	1187	1
St.Marys Magyo	63	70	1188	1
St.Marys Magyo	44	47	1189	1
St.Marys Magyo	90	86	1190	1
St.Marys Magyo	0	0	1191	1
St.Marys Magyo	12	13	1192	1
St.Marys Magyo	19	16	1193	1
St.Marys Magyo	0	0	1194	1
St.Marys Magyo	0	0	1195	1
St.Marys Magyo	0	0	1196	1
St.Marys Magyo	0	0	1197	1
St.Marys Magyo	0	0	1198	1
St.Marys Magyo	0	0	1199	1
St.Marys Magyo	0	0	1200	1
St.Marys Magyo	24	20	1201	1
St.Marys Magyo	0	0	1202	1
St.Marys Magyo	0	0	1203	1
St.Marys Magyo	0	0	1204	1
St.Marys Magyo	0	0	1205	1
St.Marys Magyo	1	1	1206	1
St.Marys Magyo	0	0	1207	1
St.Marys Magyo	0	0	1208	1
St.Marys Magyo	0	0	1209	1
St.Marys Magyo	0	0	1210	1
St.Marys Magyo	0	0	1211	1
St.Marys Magyo	0	0	1212	1
St.Marys Magyo	0	0	1213	1
St.Marys Magyo	0	0	1214	1
St.Marys Magyo	0	0	1215	1
St.Marys Magyo	0	0	1216	1
St.Marys Magyo	0	0	1217	1
Kitiko	0	0	1218	1
Kitiko	0	0	1219	1
Kitiko	0	0	1220	1
Kitiko	0	0	1221	1
Kitiko	0	0	1222	1
Kitiko	0	0	1223	1
Kitiko	0	0	1224	1
Kitiko	0	0	1225	1
Kitiko	0	0	1226	1
Kitiko	0	0	1227	1
Kitiko	0	0	1228	1
Kitiko	0	0	1229	1
Kitiko	0	0	1230	1
Kitiko	0	0	1231	1
Kitiko	0	0	1232	1
Kitiko	0	0	1233	1
Kitiko	0	0	1234	1
Kitiko	15	12	1235	1
Kitiko	0	0	1236	1
Kitiko	4	3	1237	1
Kitiko	0	0	1238	1
Kitiko	0	0	1239	1
Kitiko	0	0	1240	1
Kitiko	0	0	1241	1
Kitiko	0	0	1242	1
Kitiko	0	0	1243	1
Kitiko	0	0	1244	1
Kitiko	0	0	1245	1
Kitiko	2	1	1246	1
Kitiko	0	0	1247	1
Kitiko	0	0	1248	1
Kitiko	0	0	1249	1
Kitiko	36	39	1250	1
Kitiko	5	7	1251	1
Kitiko	40	38	1252	1
Kitiko	0	0	1253	1
Kitiko	1	2	1254	1
Kitiko	51	55	1255	1
Kitiko	0	0	1256	1
Kitiko	0	0	1257	1
Kitiko	0	0	1258	1
Kitiko	95	112	1259	1
Kitiko	0	0	1260	1
Kitiko	5	3	1261	1
Kitiko	0	0	1262	1
Kitiko	0	0	1263	1
Kitiko	0	0	1264	1
Kitiko	1	2	1265	1
Kitiko	0	0	1266	1
Kitiko	0	0	1267	1
Buwanzi	0	0	1268	1
Buwanzi	29	33	1269	1
Buwanzi	0	0	1270	1
Buwanzi	14	13	1271	1
Buwanzi	5	6	1272	1
Buwanzi	3	4	1273	1
Buwanzi	0	0	1274	1
Buwanzi	9	7	1275	1
Buwanzi	3	2	1276	1
Buwanzi	0	0	1277	1
Buwanzi	58	61	1278	1
Buwanzi	41	39	1279	1
Buwanzi	0	0	1280	1
Buwanzi	4	6	1281	1
Buwanzi	1	1	1282	1
Buwanzi	0	0	1283	1
Buwanzi	27	27	1284	1
Buwanzi	53	48	1285	1
Buwanzi	0	0	1286	1
Buwanzi	58	56	1287	1
Buwanzi	18	20	1288	1
Buwanzi	0	0	1289	1
Buwanzi	8	7	1290	1
Buwanzi	0	0	1291	1
Buwanzi	24	22	1292	1
Buwanzi	1	2	1293	1
Buwanzi	28	30	1294	1
Buwanzi	12	13	1295	1
Buwanzi	0	0	1296	1
Buwanzi	10	12	1297	1
Buwanzi	2	1	1298	1
Buwanzi	981	930	1299	1
Buwanzi	63	70	1300	1
Buwanzi	0	0	1301	1
Buwanzi	10	9	1302	1
Buwanzi	5	6	1303	1
Buwanzi	10	12	1304	1
Buwanzi	0	0	1305	1
Buwanzi	125	127	1306	1
Buwanzi	4	3	1307	1
Buwanzi	0	0	1308	1
Buwanzi	8	7	1309	1
Buwanzi	29	30	1310	1
Buwanzi	3	4	1311	1
Buwanzi	8	10	1312	1
Buwanzi	0	0	1313	1
Buwanzi	15	17	1314	1
Buwanzi	0	0	1315	1
Buwanzi	0	0	1316	1
Buwanzi	56	60	1317	1
Mawanga	10	14	1318	1
Mawanga	54	53	1319	1
Mawanga	0	0	1320	1
Mawanga	0	0	1321	1
Mawanga	0	0	1322	1
Mawanga	0	0	1323	1
Mawanga	0	0	1324	1
Mawanga	0	0	1325	1
Mawanga	0	0	1326	1
Mawanga	0	2	1327	1
Mawanga	0	0	1328	1
Mawanga	0	0	1329	1
Mawanga	0	0	1330	1
Mawanga	0	0	1331	1
Mawanga	5	4	1332	1
Mawanga	0	0	1333	1
Mawanga	0	0	1334	1
Mawanga	6	8	1335	1
Mawanga	0	0	1336	1
Mawanga	0	0	1337	1
Mawanga	2	1	1338	1
Mawanga	4	2	1339	1
Mawanga	0	0	1340	1
Mawanga	0	0	1341	1
Mawanga	13	16	1342	1
Mawanga	0	0	1343	1
Mawanga	0	0	1344	1
Mawanga	0	0	1345	1
Mawanga	0	0	1346	1
Mawanga	12	11	1347	1
Mawanga	0	0	1348	1
Mawanga	0	0	1349	1
Mawanga	1	1	1350	1
Mawanga	0	0	1351	1
Mawanga	0	0	1352	1
Mawanga	0	0	1353	1
Mawanga	0	0	1354	1
Mawanga	0	0	1355	1
Mawanga	2	3	1356	1
Mawanga	0	0	1357	1
Mawanga	7	10	1358	1
Mawanga	0	0	1359	1
Mawanga	0	0	1360	1
Mawanga	0	0	1361	1
Mawanga	0	0	1362	1
Mawanga	0	0	1363	1
Mawanga	0	0	1364	1
Mawanga	0	0	1365	1
Mawanga	0	0	1366	1
Mawanga	0	0	1367	1
Mawanga	0	0	1368	1
Damba Parents	0	0	1369	1
Damba Parents	14	16	1370	1
Damba Parents	0	0	1371	1
Damba Parents	4	5	1372	1
Damba Parents	0	0	1373	1
Damba Parents	0	0	1374	1
Damba Parents	0	0	1375	1
Damba Parents	7	9	1376	1
Damba Parents	0	0	1377	1
Damba Parents	40	36	1378	1
Damba Parents	0	0	1379	1
Damba Parents	30	28	1380	1
Damba Parents	0	0	1381	1
Damba Parents	0	0	1382	1
Damba Parents	0	0	1383	1
Damba Parents	0	0	1384	1
Damba Parents	0	0	1385	1
Damba Parents	1	0	1386	1
Damba Parents	2	1	1387	1
Damba Parents	0	0	1388	1
Damba Parents	6	5	1389	1
Damba Parents	1	1	1390	1
Damba Parents	4	3	1391	1
Damba Parents	8	6	1392	1
Damba Parents	4	6	1393	1
Damba Parents	0	0	1394	1
Damba Parents	0	0	1395	1
Damba Parents	4	5	1396	1
Damba Parents	0	0	1397	1
Damba Parents	0	0	1398	1
Damba Parents	0	0	1399	1
Damba Parents	0	0	1400	1
Damba Parents	8	10	1401	1
Damba Parents	0	0	1402	1
Damba Parents	0	0	1403	1
Damba Parents	0	0	1404	1
Damba Parents	0	0	1405	1
Damba Parents	0	0	1406	1
Damba Parents	0	0	1407	1
Damba Parents	0	0	1408	1
Damba Parents	7	8	1409	1
Damba Parents	4	6	1410	1
Damba Parents	0	0	1411	1
Damba Parents	0	0	1412	1
Damba Parents	5	7	1413	1
Damba Parents	31	40	1414	1
Damba Parents	0	0	1415	1
Damba Parents	0	0	1416	1
Damba Parents	1	2	1417	1
Damba Parents	2	3	1418	1
Buyana	1	2	1419	1
Buyana	106	100	1420	1
Buyana	0	0	1421	1
Buyana	50	52	1422	1
Buyana	0	0	1423	1
Buyana	6	7	1424	1
Buyana	0	0	1425	1
Buyana	0	0	1426	1
Buyana	23	19	1427	1
Buyana	0	0	1428	1
Buyana	0	0	1429	1
Buyana	0	0	1430	1
Buyana	0	0	1431	1
Buyana	0	0	1432	1
Buyana	0	0	1433	1
Buyana	0	0	1434	1
Buyana	0	0	1435	1
Buyana	0	0	1436	1
Buyana	0	0	1437	1
Buyana	0	0	1438	1
Buyana	1	1	1439	1
Buyana	2	2	1440	1
Buyana	0	0	1441	1
Buyana	0	0	1442	1
Buyana	0	0	1443	1
Buyana	0	0	1444	1
Buyana	0	0	1445	1
Buyana	0	0	1446	1
Buyana	0	0	1447	1
Buyana	0	0	1448	1
Buyana	0	0	1449	1
Buyana	0	0	1450	1
Buyana	0	0	1451	1
Buyana	1	1	1452	1
Buyana	0	0	1453	1
Buyana	3	6	1454	1
Buyana	0	0	1455	1
Buyana	0	0	1456	1
Buyana	3	2	1457	1
Buyana	0	0	1458	1
Buyana	5	7	1459	1
Buyana	0	0	1460	1
Buyana	0	0	1461	1
Buyana	0	0	1462	1
Buyana	0	0	1463	1
Buyana	0	0	1464	1
Buyana	0	0	1465	1
Buyana	0	0	1466	1
Buyana	1	1	1467	1
Buyana	0	0	1468	1
Buyana	0	0	1469	1
Happy Saints	1	2	1470	1
Happy Saints	2	2	1471	1
Happy Saints	3	7	1472	1
Happy Saints	61	30	1473	1
Happy Saints	3	1	1474	1
Happy Saints	18	20	1475	1
Happy Saints	0	0	1476	1
Happy Saints	17	16	1477	1
Happy Saints	4	6	1478	1
Happy Saints	5	5	1479	1
Happy Saints	1	0	1480	1
Happy Saints	60	54	1481	1
Happy Saints	78	75	1482	1
Happy Saints	0	0	1483	1
Happy Saints	3	1	1484	1
Happy Saints	154	159	1485	1
Happy Saints	0	0	1486	1
Happy Saints	76	80	1487	1
Happy Saints	0	0	1488	1
Happy Saints	6	7	1489	1
Happy Saints	3	5	1490	1
Happy Saints	11	9	1491	1
Happy Saints	2	2	1492	1
Happy Saints	0	0	1493	1
Happy Saints	46	39	1494	1
Happy Saints	30	24	1495	1
Happy Saints	34	28	1496	1
Happy Saints	4	3	1497	1
Happy Saints	17	15	1498	1
Happy Saints	2	4	1499	1
Happy Saints	0	0	1500	1
Happy Saints	0	0	1501	1
Happy Saints	0	0	1502	1
Happy Saints	45	38	1503	1
Happy Saints	112	118	1504	1
Happy Saints	21	30	1505	1
Happy Saints	2	1	1506	1
Happy Saints	0	0	1507	1
Happy Saints	0	0	1508	1
Happy Saints	11	13	1509	1
Happy Saints	0	0	1510	1
Happy Saints	3	2	1511	1
Happy Saints	9	7	1512	1
Happy Saints	0	0	1513	1
Happy Saints	1	1	1514	1
Happy Saints	80	76	1515	1
Happy Saints	2	2	1516	1
Happy Saints	5	6	1517	1
Happy Saints	1	1	1518	1
Happy Saints	8	6	1519	1
Koome C/U	1	1	1520	1
Koome C/U	8	10	1521	1
Koome C/U	1	1	1522	1
Koome C/U	0	0	1523	1
Koome C/U	3	5	1524	1
Koome C/U	2	1	1525	1
Koome C/U	1	0	1526	1
Koome C/U	4	7	1527	1
Koome C/U	3	5	1528	1
Koome C/U	15	19	1529	1
Koome C/U	0	0	1530	1
Koome C/U	0	0	1531	1
Koome C/U	0	0	1532	1
Koome C/U	1	2	1533	1
Koome C/U	6	3	1534	1
Koome C/U	0	0	1535	1
Koome C/U	0	0	1536	1
Koome C/U	0	2	1537	1
Koome C/U	1	2	1538	1
Koome C/U	2	3	1539	1
Koome C/U	0	0	1540	1
Koome C/U	0	0	1541	1
Koome C/U	2	2	1542	1
Koome C/U	4	2	1543	1
Koome C/U	0	0	1544	1
Koome C/U	134	137	1545	1
Koome C/U	0	0	1546	1
Koome C/U	0	0	1547	1
Koome C/U	0	0	1548	1
Koome C/U	21	30	1549	1
Koome C/U	5	4	1550	1
Koome C/U	4	6	1551	1
Koome C/U	4	7	1552	1
Koome C/U	0	0	1553	1
Koome C/U	0	0	1554	1
Koome C/U	0	0	1555	1
Koome C/U	0	0	1556	1
Koome C/U	20	24	1557	1
Koome C/U	0	0	1558	1
Koome C/U	0	0	1559	1
Koome C/U	4	5	1560	1
Koome C/U	0	0	1561	1
Koome C/U	0	0	1562	1
Koome C/U	0	0	1563	1
Koome C/U	0	0	1564	1
Koome C/U	0	0	1565	1
Koome C/U	1	1	1566	1
Koome C/U	0	0	1567	1
Koome C/U	0	0	1568	1
Koome C/U	0	0	1569	1
Koome C/U	0	0	1570	1
Myende	3	3	1571	1
Myende	0	0	1572	1
Myende	1	2	1573	1
Myende	0	0	1574	1
Myende	0	0	1575	1
Myende	1	2	1576	1
Myende	0	0	1577	1
Myende	17	26	1578	1
Myende	0	0	1579	1
Myende	105	122	1580	1
Myende	0	0	1581	1
Myende	0	0	1582	1
Myende	0	0	1583	1
Myende	0	0	1584	1
Myende	0	0	1585	1
Myende	48	39	1586	1
Myende	50	57	1587	1
Myende	0	0	1588	1
Myende	0	0	1589	1
Myende	0	0	1590	1
Myende	0	0	1591	1
Myende	0	0	1592	1
Myende	3	7	1593	1
Myende	0	0	1594	1
Myende	0	0	1595	1
Myende	34	40	1596	1
Myende	0	0	1597	1
Myende	6	4	1598	1
Myende	0	0	1599	1
Myende	0	0	1600	1
Myende	0	0	1601	1
Myende	4	6	1602	1
Myende	0	0	1603	1
Myende	2	1	1604	1
Myende	0	0	1605	1
Myende	0	0	1606	1
Myende	0	0	1607	1
Myende	0	0	1608	1
Myende	21	17	1609	1
Myende	0	0	1610	1
Myende	16	18	1611	1
Myende	0	0	1612	1
Myende	0	0	1613	1
Myende	5	3	1614	1
Myende	0	0	1615	1
Myende	0	0	1616	1
Myende	0	0	1617	1
Myende	4	2	1618	1
Myende	0	0	1619	1
Kiimi	7	8	1620	1
Kiimi	30	32	1621	1
Kiimi	7	10	1622	1
Kiimi	39	30	1623	1
Kiimi	4	7	1624	1
Kiimi	0	0	1625	1
Kiimi	24	26	1626	1
Kiimi	15	17	1627	1
Kiimi	110	120	1628	1
Kiimi	1	2	1629	1
Kiimi	80	101	1630	1
Kiimi	4	2	1631	1
Kiimi	2	5	1632	1
Kiimi	5	3	1633	1
Kiimi	64	57	1634	1
Kiimi	85	74	1635	1
Kiimi	43	51	1636	1
Kiimi	2	0	1637	1
Kiimi	5	7	1638	1
Kiimi	1	1	1639	1
Kiimi	3	3	1640	1
Kiimi	25	33	1641	1
Kiimi	1	1	1642	1
Kiimi	59	66	1643	1
Kiimi	0	0	1644	1
Kiimi	55	60	1645	1
Kiimi	55	63	1646	1
Kiimi	38	40	1647	1
Kiimi	0	0	1648	1
Kiimi	2	5	1649	1
Kiimi	3	4	1650	1
Kiimi	5	4	1651	1
Kiimi	85	91	1652	1
Kiimi	64	58	1653	1
Kiimi	13	10	1654	1
Kiimi	0	0	1655	1
Kiimi	0	0	1656	1
Kiimi	44	50	1657	1
Kiimi	4	3	1658	1
Kiimi	53	48	1659	1
Kiimi	27	24	1660	1
Kiimi	6	4	1661	1
Kiimi	3	1	1662	1
Kiimi	7	9	1663	1
Kiimi	0	0	1664	1
Kiimi	12	18	1665	1
Kiimi	10	13	1666	1
Kiimi	72	69	1667	1
Good Hope Nur Ps	0	0	1668	1
Good Hope Nur Ps	0	0	1669	1
Good Hope Nur Ps	84	90	1670	1
Good Hope Nur Ps	0	0	1671	1
Good Hope Nur Ps	2	3	1672	1
Good Hope Nur Ps	0	0	1673	1
Good Hope Nur Ps	0	0	1674	1
Good Hope Nur Ps	0	0	1675	1
Good Hope Nur Ps	0	0	1676	1
Good Hope Nur Ps	0	0	1677	1
Good Hope Nur Ps	0	0	1678	1
Good Hope Nur Ps	0	0	1679	1
Good Hope Nur Ps	40	56	1680	1
Good Hope Nur Ps	1	0	1681	1
Good Hope Nur Ps	0	0	1682	1
Good Hope Nur Ps	0	0	1683	1
Good Hope Nur Ps	0	0	1684	1
Good Hope Nur Ps	1	1	1685	1
Good Hope Nur Ps	0	0	1686	1
Good Hope Nur Ps	0	0	1687	1
Good Hope Nur Ps	0	0	1688	1
Good Hope Nur Ps	4	6	1689	1
Good Hope Nur Ps	0	0	1690	1
Good Hope Nur Ps	0	0	1691	1
Good Hope Nur Ps	0	0	1692	1
Good Hope Nur Ps	0	0	1693	1
Good Hope Nur Ps	0	0	1694	1
Good Hope Nur Ps	0	0	1695	1
Good Hope Nur Ps	0	0	1696	1
Good Hope Nur Ps	0	0	1697	1
Good Hope Nur Ps	0	0	1698	1
Good Hope Nur Ps	12	10	1699	1
Good Hope Nur Ps	0	0	1700	1
Good Hope Nur Ps	2	4	1701	1
Good Hope Nur Ps	0	0	1702	1
Good Hope Nur Ps	2	1	1703	1
Good Hope Nur Ps	0	0	1704	1
Good Hope Nur Ps	3	2	1705	1
Good Hope Nur Ps	0	0	1706	1
Good Hope Nur Ps	0	0	1707	1
Good Hope Nur Ps	0	0	1708	1
Good Hope Nur Ps	0	0	1709	1
Good Hope Nur Ps	0	1	1710	1
Good Hope Nur Ps	0	0	1711	1
Good Hope Nur Ps	0	0	1712	1
Good Hope Nur Ps	0	0	1713	1
Good Hope Nur Ps	0	0	1714	1
Good Hope Nur Ps	0	0	1715	1
Good Hope Nur Ps	0	0	1716	1
Good Hope Nur Ps	0	0	1717	1
Good Hope Nur Ps	7	9	1718	1
Good Hope Nur Ps	3	1	1719	1
St.Paul Bulega	0	7	1720	1
St.Paul Bulega	0	0	1721	1
St.Paul Bulega	0	0	1722	1
St.Paul Bulega	0	0	1723	1
St.Paul Bulega	0	1	1724	1
St.Paul Bulega	0	0	1725	1
St.Paul Bulega	0	0	1726	1
St.Paul Bulega	0	2	1727	1
St.Paul Bulega	1	0	1728	1
St.Paul Bulega	7	4	1729	1
St.Paul Bulega	1	0	1730	1
St.Paul Bulega	0	0	1731	1
St.Paul Bulega	0	0	1732	1
St.Paul Bulega	0	0	1733	1
St.Paul Bulega	0	0	1734	1
St.Paul Bulega	0	0	1735	1
St.Paul Bulega	4	2	1736	1
St.Paul Bulega	0	0	1737	1
St.Paul Bulega	0	0	1738	1
St.Paul Bulega	0	4	1739	1
St.Paul Bulega	0	0	1740	1
St.Paul Bulega	0	0	1741	1
St.Paul Bulega	5	4	1742	1
St.Paul Bulega	15	20	1743	1
St.Paul Bulega	0	0	1744	1
St.Paul Bulega	0	0	1745	1
St.Paul Bulega	0	0	1746	1
St.Paul Bulega	0	0	1747	1
St.Paul Bulega	24	14	1748	1
St.Paul Bulega	0	0	1749	1
St.Paul Bulega	1	4	1750	1
St.Paul Bulega	2	2	1751	1
St.Paul Bulega	41	20	1752	1
St.Paul Bulega	0	0	1753	1
St.Paul Bulega	28	24	1754	1
St.Paul Bulega	0	0	1755	1
St.Paul Bulega	0	0	1756	1
St.Paul Bulega	0	0	1757	1
St.Paul Bulega	0	0	1758	1
St.Paul Bulega	0	0	1759	1
St.Paul Bulega	0	0	1760	1
St.Paul Bulega	0	0	1761	1
St.Paul Bulega	0	0	1762	1
St.Paul Bulega	0	0	1763	1
St.Paul Bulega	0	0	1764	1
St.Paul Bulega	0	0	1765	1
St.Paul Bulega	0	0	1766	1
St.Paul Bulega	0	0	1767	1
St.Paul Bulega	0	0	1768	1
St.Paul Bulega	0	0	1769	1
